# Supplementary material for: Differences between Arterial and Venous Umbilical Cord Plasma Metabolome and Association with Parity
Source: Metabolites. 2022 Feb 13;12(2):175. doi: 10.3390/metabo12020175 (PMC8877791; doi:10.3390/metabo12020175)
Supplement: Supplementary file 1 [file metabolites-12-00175-s001.zip]

Archive with 1 entries (1 files):
- metabolites-1543037-supplementary.pdf
